# Supplementary material for: Patient specific selection of lateral wall cochlear implant electrodes based on anatomical indication ranges
Source: PLoS One. 2018 Oct 26;13(10):e0206435. doi: 10.1371/journal.pone.0206435 (PMC6203394; doi:10.1371/journal.pone.0206435)
Supplement: S1 Table — (XLSX) [file pone.0206435.s002.xlsx]

## Sheet: Auswertung_26.09.
Pat_No	Array	CDL_meas_mm	AValue_mm	Phi_deg	IEL_mm	IA_deg	CCL_mm	CC_perc	CDL Escude	BValue_mm
1	FLEX28	36.2	8.89	878	29.3	626	29.6	81.77	36.68	6.35
2	FLEX24	35.9	9.18	848	23.9	480	26	72.42	37.8765	6.53
3	FLEX20	38.4	8.84		18.7	344	20.9	54.43	36.4737	6.43
4	FLEX20	34.1	8.35	834	18.5	339	19.3	56.6	34.452	5.83
5	FLEX20	35	8.95		18.7	323	20.4	58.29	36.9275	6.41
6	FLEX20	37.3	8.92	889	18.3	329	21.2	56.84	36.8038	6.78
7	FLEX20	35.2	8.52		17.3	305	19.7	55.97	35.1534	6.49
8	FLEX20	36.4	8.56						35.3184	6.71
9	FLEX20	33	8.66	856	18.1	327.07	18.9	57.27	35.731	5.91
10	FLEX20	39.8	9.55	876	19.1	319.2	21.8	54.77	39.4031	6.94
11	FLEX20	32.4	8.33	877	18.9	359.09	19.8	61.11	34.3694	5.75
12	FLEX20	41.3	9.22		18.4	302	21.1	51.09	38.0416	7.11
13	FLEX20	35.7	8.65		18.9	329	20.8	58.26	35.6897	6.86
14	FLEX20	38.4	8.87	960	17.3	299	20.5	53.39	36.5975	7.25
15	FLEX20	39.6	8.8						36.3086	6.75
16	FLEX24	39.1	9.93		23.3	430	26	66.5	40.971	6.81
17	FLEX20	38.4	8.76		19.6	358	20.5	53.39	36.1436	6.12
18	FLEX20	36.4	9.04						37.2989	6.53
19	FLEX20	36.5	8.38		19.3	317	21.7	59.45	34.5757	6.94
20	CMD	37.3	9.21		13.4	230.22	15.3	41.02	38.0003	6.17
21	FLEX20	36.5	8.6			339	21.1	57.81	35.4834	6.55
22	FLEX20	34.2	8.21	851	17.7	312	19	55.56	33.8743	6.41
23	FLEX20	36	8.33	912	19.9	338.97	20.7	57.5	34.3694	6.83
24	CMD	35.2	8.92		15	88.7	16.7	47.44	36.8038	6.03
25	FLEX20	40.2	9.02		19.9	332	21.3	52.99	37.2164	6.28
26	FLEX20	37.4		895	18.8	320
27	CMD	37.6	9.04		18.4	315	19.9	52.93	37.2989	6.53
28	FLEX20	38.6	9.15		18.2	305	19.6	50.78	37.7527	6.63
29	FLEX20	40	8.9	897		303	20.3	50.75	36.7212	6.79
30	FLEX20	38.9	9.46		19.1	328	21.2	54.5	39.0318	6.12
31	FLEX20	37.7	8.61	991	17.2	326	19.9	52.79	35.5247	6.43
32	FLEX20	32.4	8.03		18.8	387	20.8	64.2	33.1316	5.92
33	FLEX20	36	9.03		20	349	22.3	61.94	37.2576	6.66
34	FLEX28	36.5	8.56		24.9	500	27.4	75.07	35.3184	5.99
35	FLEX28	36	8.54	971	26.2	636	30.1	83.61	35.2359	5.91
36	FLEX24	31.8	8.8	732	21.9	377	22.8	71.7	36.3086	6.75
37	FLEX24		9.26		24.1	473			38.2066	6.49
38	FLEX20	39.8	8.59			351	22.3	56.03	35.4422	6.89
39	FLEX28	39	9.82		28.4	520	29.8	76.41	40.5171	6.49
40	FLEX28	41.8	9.04	972					37.2989	7.18
41	FLEX20	37.8	8.69		20.3	349.49	21.5	56.88	35.8548	5.75
42	CMD	36.6	8.83		20.7	357	21	57.38	36.4324	6.29
43	FLEX28	38.8	8.55		28.3	590.9	31	79.9	35.2771	6.61
44	FLEX28	38.2	9.28		26.6	488	27	70.68	38.2891	6.27
45	FLEX28	39.1	9.12		27.2	544	28.6	73.15	37.629	6.56
46	FLEX20	37.6	10.48		19.2	328.87	21	55.85	43.2403	6.56
47	FLEX28	35.4	8.94	829	25.9	556.23	29	81.92	36.8863	6.32
48	FLEX28	36	8.5	881	26.2	576.55	28.7	79.72	35.0708	6.67
49	FLEX28	34.2	8.72		24.6	542	26.2	76.61	35.9786	5.97
50	FLEX28	38.8	9.24		27.6	630	31.7	81.7	38.1241	6.72
51	FLEX28	41.6	9.22	935	25.2	509	28	67.31	38.0416	6.7
52	FLEX20	37.2	7.91	819	21.3	382.6	23.5	63.17	32.6365	7.14
53	FLEX24	32.6	8.05		22.5	458	23.3	71.47	33.2142	6.07
54	FLEX24	39.7	8.37	940	22.8	430.31	25.6	64.48	34.5345	6.92
55	FLEX24	39.3	8.95		23.6	450	24.7	62.85	36.9275	6.61
56	FLEX28	33.9	7.97		27.1	622.36	28.3	83.48	32.8841	6.12
57	FLEX24	33.6	8.17	887	25	575	26.4	78.57	33.7093	5.6
58	FLEX20	35	8.95		20.02	354	21.2	60.57	36.9275	6.75
59	FLEX24	42.6	9.48		25.5	458	26.2	61.5	39.1143	6.49
60	FLEX24	42.1	9.23		24.83	424	25.2	59.86	38.0828	6.75
61	FLEX28	35.6	8.08	905.98	26.3	629.08	28.2	79.21	33.3379	5.92
62	FLEX28	33.7	8.1	920	26.2	602.03	26.8	79.53	33.4205	5.83
63	FLEX28	36.5	8.6	885	28	636.82	30.6	83.84	35.4834	6.63
64	FLEX28	41.9	9.01	870	27.4	588.15	33.1	79	37.1751	6.95
65	FLEX28	42.7	10.11	956	25.8	449.87	29.8	69.79	41.7137	7.46
66	FLEX24	37	9.36		23.3	438	24.2	65.41	38.6192	6.61
67	FLEX28	38.6	8.65		25.1	528	27.1	70.21	35.6897	6.25
68	FLEX24	36.3	8.93		23.9	540	26.6	73.28	36.845	6.73
69	FLEX20	37.1	9.6		20	322	20.5	55.26	39.6094	6.37
70	FLEX20	36.9	8.48	865	18.1	329	20.5	55.56	34.9883	6.63
71	FLEX20	36.8	8.76		20.4	380	22	59.78	36.1436	6.23
72	FLEX20	39.8	9.14		18.1	328	21.8	54.77	37.7115	6.94
73	FLEX28	39.1	8.93		25.8	624	31.6	80.82	36.845	7.19
74	FLEX28	35.4	9.2		24	473	26.4	74.58	37.959	6.56
75	FLEX28	37	9.57		26.9	553	28.3	76.49	39.4857	6.39
76	FLEX24	38.3	9.16		22.8	450	25.1	65.54	37.794	6.78
77	FLEX20	36.8	9.21		18.6	324.2	21.5	58.42	38.0003	7.63
78	FLEX20	39.7	8.43		19.1	374	21.3	53.65	34.782	6.14
79	FLEX28	39.1	8.98		28	548	28	71.61	37.0513	6.54
80	FLEX24	35.7	8.38		24.1	542	26.3	73.67	34.5757	5.4
81	FLEX28	36.7	8.74		28.9	600	30.3	82.56	36.0611	6.69
82	FLEX24	37.8	9.18		22.5	419	23.8	62.96	37.8765	6.45
83	FLEX24	37.2	8.59		23.7	452	24.6	66.13	35.4422	6.47
84	FLEX20	35.8	8.65		16.7	322	18.5	51.68	35.6897	5.92
85	FLEX28	39.6	9.63	913	27.5	542	28.9	72.98	39.7332	6.52
86	FLEX20	37.7	8.85	890	19.8	340	20.8	55.17	36.5149	6.55
87	FLEX24	34.4	8.31	889	22.4	546	23.1	67.15	34.2869	6.29
88	FLEX28	37.5	9.87	910	25.5	559	28.3	75.47	40.7234	5.98
89	FLEX24	34.2	7.95	898	23.9	562	25.9	75.73	32.8016	5.86
90	FLEX24	36.5	8.59	896	22.9	466	24.6	67.4	35.4422	6.23
91	FLEX28	39	9.32	885	25.9	516	28.2	72.31	38.4542	6.78
92	FLEX28	38.1	8.99	896	26.3	680	30.2	79.27	37.0926	6.77
93	FLEX24	39	8.99	916	23.4	563	25.5	65.38	37.0926	6.48
94	FLEX24	43	9.68	935	23.6	510	25.8	60	39.9395	7.31
95	FLEX24	39	9.19	918	23.8	434	25.3	64.87	37.9178	6.54
96	FLEX28	37.5	9.02	914	27.6	710	30.4	81.07	37.2164	6.63
97	FLEX20	37.7	9.11	869	18.2	334	20.8	55.17	37.5877	6.34
98	FLEX20	35.8	9.63	921	19.9	358	22.1	61.73	39.7332	6.75
99	FLEX28	36.2	9.25	848	26.1	600	29.2	80.66	38.1653	6.34
100	FLEX28	39.6	9.37	903	26	504.7	28.2	71.21	38.6605	6.94
101	FLEX28	38.8	9.49	897	26.3	512.5	28.7	73.97	39.1556	7.08
102	FLEX28	36.7	9.31	849	26.5	562	29	79.02	38.4129	6.59
103	FLEX28	39.7	9.55	907	26.4	552	29.7	74.81	39.4031	6.61
104	FLEX28	38.8	8.94	883	26.6	596	30.7	79.12	36.8863	6.93
105	FLEX28	39.6	9.14	910	26.1	558	29.9	75.51	37.7115	6.64
106	FLEX20	37.3	8.85	814	19.1	354	22.5	60.32	36.5149	7.07
107	FLEX28	35.4	8.61	842	25.4	640	30.5	86.16	35.5247	6.42
108	FLEX28	41.2	9.74	894	27.4	508	30	72.82	40.1871	7.38
109	FLEX28	40.7	9.39	883	26.8	514	29.1	71.5	38.743	6.83
110	FLEX24	35.2	8.87	864	23.2	464	25.2	71.59	36.5975	6.32
111	FLEX28	40	9.67	920	27.2	540	30.4	76	39.8982	7.14
112	FLEX28	33	8.39	898	28.9	797	31.4	95.15	34.617	5.4
113	FLEX24	30.4	8.2	848	22.3	556	24.9	81.91	33.8331	5.83
114	FLEX28	39.8	9.53	933	26.9	608	31.6	79.4	39.3206	6.43
115	FLEX20	34.8	8.9	862	18.3	343	19.8	56.9	36.7212	5.85
116	FLEX28	38.5	9.51	882	25.9	519	28	72.73	39.2381	6.31
117	FLEX28	39	9.17	914					37.8353	6.17
118	FLEX28	40.7	9.89	900	26.4	588	29.5	72.48	40.806	7.23
119	FLEX28	37.7	8.84	865	25.9	530	28.3	75.07	36.4737	6.86
120	FLEX28	40	9.44	884	26	505	28.5	71.25	38.9493	6.62
121	FLEX24	36.8	8.8	880	23.4	430	24.2	65.76	36.3086	6.22
122	FLEX28	39.2	9.59	842	25.5	488	27.9	71.17	39.5682	6.88
123	FLEX28	40.5	9.63	935	27.4	535	29.4	72.59	39.7332	6.66
124	FLEX28	37	9.46	852	26.3	523	28.7	77.57	39.0318	6.72
125	FLEX28	42.9	9.12	957.84	25.9	533	30.3	70.63	37.629	6.73
126	FLEX28	35.3	8.71	898	26.4	661	30.5	86.4	35.9373	6.42
127	FLEX28	37.9	9.19	891	26.5	570	30.2	79.68	37.9178	6.73
128	FLEX28	38.3	9.43	927	27.1	504	30.2	78.85	38.908	7.45
129	FLEX24	37.2	8.99	913	22.9	424	23.9	64.25	37.0926	6.22
130	FLEX28	38.4	9.01	900	27	514	27.6	71.88	37.1751	6.58
131	FLEX28	34.2	9.52	708	28	617	31.3	91.52	39.2794	6.56
132	FLEX28	38.7	9	913	25.8	596	30.9	79.84	37.1338	6.56
133	FLEX28	33.6	7.67	913	26.9	668	28.5	84.82	31.6463	5.61
134	FLEX28	37.9	8.83	905	24.8	472	26	68.6	36.4324	6.61
135	FLEX24	38.1	9.96	958	22.1	367	22.7	59.58	41.0948	5.9
136	FLEX24	40.3	9.69	1034	24.8	432	26.6	66	39.9808	6.81
137	FLEX28	36	9.07	894	28.3	605	28.6	79.44	37.4227	5.93
138	FLEX28	38.4	8.99	900	27	510	27.5	71.61	37.0926	6.58
139	FLEX28	38.5	9.71	881	26.3	543	29.3	76.1	40.0633	6.35
140	FLEX28	40	8.97	948	27.8	510	30.2	75.5	37.0101	6.97
141	FLEX28	37.7	8.94	899	25	530	29.2	77.45	36.8863	7.05
142	FLEX24	44.8	10.3	907	24.9	360	26	58.04	42.4976	7.93
143	FLEX20	38.5	8.69	903	17.1	303	18.8	48.83	35.8548	6.56
144	FLEX28	37.3	9.02	938.3	25.3	560	28.7	76.94	37.2164	6.85
145	FLEX28	38.8	9.08	892.65	29.2	593	32.6	84.02	37.4639	7.29
146	FLEX24	39.2	8.75	861					36.1023	7.07
147	FLEX28	36.1	8.56	971	27	580	27.9	77.29	35.3184	6.27
148	FLEX24	38.7	9.09	888	25	502	27.5	71.06	37.5052	6.66
149	FLEX28	36.8	9.65	866	27.3	590	29.7	80.71	39.8157	6.31
150	FLEX24	39.8	9.53	911	23.4	444	25.9	65.08	39.3206	6.88
151	FLEX28	36.1	9.06	884	27.6	591	28.6	79.22	37.3814	6.37
152	FLEX28				24.8	610
153	FLEX28	42.8	9.92	924	25.9	483	30.1	70.33	40.9297	7.4
154	FLEX28	39.3	9.66	912	26.4	544	30.6	77.86	39.857	6.73
155	FLEX28	37.1	9.08	917	26.5	538	29.1	78.44	37.4639	6.79
156	FLEX28	37.8	9.25	898.84	27.4	560	30.9	81.75	38.1653	7.05
157	FLEX28	36.4	8.62	889	26.1	651	30	82.42	35.566	6.37
158	FLEX28	41	9.25	900	25.8	485	27.8	67.8	38.1653	6.99
159	FLEX24	29.9	8.23	836	22.1	619	25.5	85.28	33.9568	5.09
160	FLEX28	39.6	9.64	954	26.5	502	27.8	70.2	39.7745	6.9
161	FLEX28	35.2	8.74	868	26.4	604	29.3	83.24	36.0611	6.45
162	FLEX28	37.3	8.97	905	26.2	602	30.1	80.7	37.0101	6.64
163	FLEX28	42.4	9.8	903	26.3	483	29.2	68.87	40.4346	7.2
164	FLEX28	40.8	9.26	933	25	531	29.7	72.79	38.2066	6.97
165	FLEX20	40.7	9.44	926	17.7	326	21.7	53.32	38.9493	7.08
166	FLEX24	37.8	9.22	904	24.8	471	27.4	72.49	38.0416	6.88
167	FLEX24	32.8	8.11	883	22.4	500	23.8	72.56	33.4617	5.5
168	FLEX28	35.2	9.29	854	26.5	581	27.9	79.26	38.3304	6.46
169	FLEX28	39.7	9.83	906	25.3	499	28.8	72.54	40.5584	6.71
170	FLEX28	41.4	9.42	980	26.4	582	30.4	73.43	38.8668	6.59
171	FLEX28	38	8.81	916	27	566	28.9	76.05	36.3499	6.63
172	FLEX28	37	8.98	966	25.6	577	30.1	81.35	37.0513	6.66
173	FLEX28	40.1	9.6	889	26.2	506	29.3	73.07	39.6094	7.12
174	FLEX28	37.8	8.91	824	25.4	540	31.4	83.07	36.7625	7.01
175	FLEX28	40.1	8.88	889	28.8	578	31.2	77.81	36.6387	7.55
176	FLEX28	42.4	9.34	879	25.6	501	27.8	65.57	38.5367	6.75
177	FLEX28	42	9.5	933	25.4	532	30.1	71.67	39.1968	7.3
178	FLEX28	36.2	8.8	833	25.6	540	28.5	78.73	36.3086	6.69
179	FLEX28	36.2	8.56	819	26.6	580	28.4	78.45	35.3184	6.44
180	FLEX24	40.8	9	967.9	23.6	447	25.4	62.25	37.1338	6.69
181	FLEX28	38.8	9.23	902	27.1	610	32.7	84.28	38.0828	6.87
182	FLEX28	38.4	8.77	909	26.9	601	30.9	80.47	36.1849	6.65
183	FLEX28	40.4	9.31	926	25.5	515	28.3	70.05	38.4129	6.71
184	FLEX28	40.4	8.82	928.71	27.8	551	28.7	57.75	36.3912	6.43
185	FLEX20	39.8	9.46	881	19.8	367	22.1	55.53	39.0318	6.2
186	FLEX28	39.4	9.42	867	27.2	507	29.6	75.13	38.8668	7.02
187	FLEX28	40.8	9.12	940.48	27.1	510	28.7	70.34	37.629	7.16
188	FLEX28	36.3	8.69	858	27.5	560	27.8	76.58	35.8548	6.41
189	FLEX28	39.7	9.11	865	26.1	580	32.1	80.86	37.5877	7.2
190	FLEX28	36.8	8.8	896	27.2	584	29	78.8	36.3086	6.42
191	FLEX28	37.7	9.82	860	27.3	561	29.3	77.72	40.5171	6.33
192	FLEX28	34.7	8.76	843	26.1	598	28.5	82.13	36.1436	6.17
193	FLEX28	40	9.54	909	25.8	498	27.7	69.25	39.3619	6.67
194	FLEX28	37.2	9.28	884	29.1	592	29.2	78.49	38.2891	6.29
195	FLEX28	37.2	9.13	862	26.7	526	28.4	76.34	37.6702	6.57
196	FLEX28	37.7	9.63	855	27.3	553	29.1	77.19	39.7332	6.37
197	FLEX28	39.9	9.19		26.4	527	28.3	70.93	37.9178	6.91
198	FLEX28	40.3	9.69		27.8	542	30.6	75.93	39.9808	6.99
199	FLEX28	43.4	8.71	902	26.6	493	26.9	61.98	35.9373	6.92
200	FLEX28	33.8	8.32	952	26.6	681	27.8	82.25	34.3282	5.74
201	FLEX28	35.3	8.76	878	26.5	587	28.1	79.6	36.1436	6.14
202	FLEX28	37.7	9.03		25.1	520	27.8	73.74	37.2576	6.47
203	FLEX20	36.5	9.15	818	18	302	19.3	52.88	37.7527	6.83
204	FLEX28	34.5	8.38	897	25.7	535	28.4	82.32	34.5757	5.93
205	FLEX24	38.4	9.08	886	22.9	449	25	65.1	37.4639	6.31
206	FLEX28	34.2	8.65	839	26.5	563	27.8	81.29	35.6897	6.39
207	FLEX28				27.9	616
208	FLEX28	41.1	9.07		27.7	512	28.3	68.86	37.4227	6.79
209	FLEX28	38.5	8.78		26.8	630	30.8	80	36.2261	6.49
210	FLEX24	39.4	9.38	949	23.4	410	24.8	62.94	38.7017	6.83
211	FLEX20	39.5	8.99	896	18.4	323	20.9	52.91	37.0926	7.09
212	FLEX28	44.7	9.67		28.3	505	30.1	67.34	39.8982	7.26
213	FLEX28	41.5	10.26		26.4	475	28.7	69.16	42.3326	7.41
214	FLEX24	38.2	9.34		23	445	25.8	67.54	38.5367	6.65
215	FLEX28	39.2	9.45		26.8	577	30.8	78.57	38.9905	6.54
216	FLEX28	40	9.02	888.86	26.2	527	29.5	73.75	37.2164	7.12
217	FLEX28	37.5	9.24		25.6	552	28.3	75.47	38.1241	6.35
218	FLEX28	38.4	9.02		26.6	528	27	70.31	37.2164	6.23
219	FLEX28	37.1	8.85		26.8	565	30.3	81.67	36.5149	7.1
220	FLEX28	38.2	9.4		25.9	559	30	78.53	38.7842	7.17
221	FLEX28	40.2	9.4		25.8	527	30.8	76.62	38.7842	7.22
222	FLEX28	40	9.35		26.8	503	28.9	72.25	38.5779	7.48
223	FLEX24	34.1	8.93	836	24.6	510	26.7	78.3	36.845	6.37
224	FLEX24	40.1	9.06		22.9	436	25.6	63.84	37.3814	6.8
225	FLEX20	37.4	9.17		16.9	340	21	56.15	37.8353	6.31
226	FLEX28	41.7	9.43		28.2	540	30.6	73.38	38.908	7.34
227	FLEX28	40.1	10.05		25.7	541	30.6	76.31	41.4661	7.19
228	FLEX20	40	9.41	981.2	19.4	339	22	55	38.8255	6.77
229	FLEX28	41.2	8.83	917	26.4	540	30.4	73.79	36.4324	6.93
230	FLEX24	38.5	8.96	884	23.5	493	27.3	70.91	36.9688	6.67
231	FLEX28	39.3	10.1	873	27.5	482	28.5	72.52	41.6724	7.18
232	FLEX28	39.2	9	926					37.1338	7.13
233	FLEX28	38.2	8.94	847					36.8863	7
234	FLEX28	37	9.88	764	26.1	539	29.8	80.54	40.7647	7.12
235	FLEX24	36.5	9.08	830	24.5	481	26.3	72.05	37.4639	6.61
236	FLEX28	36.7	8.98	898	28.8	648	30.6	83.38	37.0513	6.79
237	FLEX20	37.7	9.54	880	17	297	19	50.4	39.3619	6.22
238	FLEX28	35.8	9.25	738					38.1653	7.19
239	FLEX28	36.9	9.72	848					40.1045	6.56
240	CMD	35.8	8.43		16.4	303	17.4	48.6	34.782	5.81
241	CMD	34.9	8.65		16.7	283	18.1	51.86	35.6897	6.5
242	CMD	34	7.9		11.4	168	11.4	33.53	32.5953	5.86
243	CMD	39.4	9		13.8	222	14.8	37.56	37.1338	6.49
244	CMD	39.4	9.16		15	200	15.7	39.85	37.794	6.68
245	FLEX28	39	9.58	900	25	558	29.7	76.15	39.5269	6.69
246	FLEX28	37.2	9.23	913	23.7	496	27.2	73.12	38.0828	6.29
247	FLEX28	36.7	9.33	917	25.7	551	29	79.02	38.4954	6.74
248	FLEX28	36.4	8.82	893	24.1	525	26.3	72.25	36.3912	5.65
249	FLEX28	34.4	8.59	913	27.8	604	28.5	82.85	35.4422	6.04
250	FLEX28	41	9.36	895	27.5	535	29.9	72.93	38.6192	6.88
251	FLEX28	37.7	8.84	912.4	25.7	555	28.3	75.07	36.4737	6.47
252	FLEX28	40	9.34	927	28.1	546	30.3	75.75	38.5367	6.81
253	FLEX28	35	9.02	909	25.6	517	28.7	82	37.2164	7.02
254	FLEX28	37.3	9.27	877	26.4	523	30.1	80.7	38.2479	7.21
255	FLEX28	36.9	9.19	900	27.1	531	27.6	74.8	37.9178	6.92
256	FLEX28	35.8	9.56	831	26.7	541	27.8	77.65	39.4444	7.1
257	FLEX28	36.8	9.41	906.06	27.3	536	29.2	79.35	38.8255	6.65
258	FLEX28	37.2	8.81	943	26.9	502	27.1	72.85	36.3499	6.58
259	FLEX28	37.4	9.17	925	26.2	564	29.2	78.07	37.8353	6.57
260	FLEX28	37.9	9.1	915.28					37.5464	6.5
261	FLEX28	36.3	9.54	903	28.3	562	30.3	83.47	39.3619	6.67
262	FLEX28	35.6	8.67	923	25.9	508	26.6	74.72	35.7723	5.73
263	FLEX28	41.4	9.29	974	27	632	30.8	74.4	38.3304	6.23
264	FLEX24	39.2	9.81	900	23.8	408	25.2	64.29	40.4759	6.79
265	FLEX28	39.6	9.56	900	26.1	498	28.5	71.97	39.4444	5.55
266	FLEX28	41.9	9.43	912.9	27.1	557	31.1	74.22	38.908	7.06
267	FLEX28	41.4	9.66	900	27.5	571	30.3	73.19	39.857	6.88
268	FLEX24	36.9	8.96	904	22.1	416	22.9	62.06	36.9688	6.35
269	FLEX28	34.4	8.21	894	25.8	586	28.5	82.85	33.8743	6.33
270	FLEX28	39.2	9.1	938.48	24.7	479	26.6	67.86	37.5464	6.7
271	FLEX28	40.2	9.65	905	25.9	487	27.8	69.15	39.8157	6.65
272	CMD	37.1	8.15		14.3	254	16	43.13	33.6268	6.41
273	FLEX24	38.2	8.72	898.2					35.9786	5.87
274	CMD	38.9	8.83		17.8	328.77	21.7	55.78	36.4324	6.78
275	CMD	37.9	9.33	896	12.4	217	16.1	42.48	38.4954	6.7

## Sheet: Tabelle9
	reference small	reference match	reference large
estimation large	0	11	7
estimation match	19	132	33
estimation small	40	28	1
total number	59	171	41	271
percentage	67.8	77.2	1900-01-17 02:24:00
in total overest.		19	11	30	11.1
in total underest.		28	34	62	22.9
in total match	40	132	7	179	66.1
